# Supplementary material for: Impact of Growth Conditions on Pseudomonas fluorescens Morphology Characterized by Atomic Force Microscopy
Source: Int J Mol Sci. 2022 Aug 24;23(17):9579. doi: 10.3390/ijms23179579 (PMC9455637; doi:10.3390/ijms23179579)
Supplement: Supplementary file 1 [file ijms-23-09579-s001.zip]

Archive with 1 entries (1 files):
- ijms-1867750-supplementary.pdf
